# Supplementary material for: Isolation, Characterization, and Genome Analysis of a Novel Bacteriophage, Escherichia Phage vB_EcoM-4HA13, Representing a New Phage Genus in the Novel Phage Family Chaseviridae
Source: Viruses. 2022 Oct 26;14(11):2356. doi: 10.3390/v14112356 (PMC9699118; doi:10.3390/v14112356)
Supplement: Supplementary file 1 [file viruses-14-02356-s001.zip]

Archive with 1 entries (1 files):
- viruses-1966935-supplementary.pdf
